# Supplementary material for: Prognostic Significance of TWIST1, CD24, CD44, and ALDH1 Transcript Quantification in EpCAM-Positive Circulating Tumor Cells from Early Stage Breast Cancer Patients
Source: Cells. 2019 Jun 29;8(7):652. doi: 10.3390/cells8070652 (PMC6679222; doi:10.3390/cells8070652)
Supplement: Supplementary file 1 [file cells-08-00652-s001.zip]

Archive with 5 entries (4 files):
- cells-529153 supplementary/
- cells-529153 supplementary/Supl Figure 1.pptx
- cells-529153 supplementary/Supl Figure 2.pptx
- cells-529153 supplementary/Suppl.Figure 3.pptx
- cells-529153 supplementary/Supplemental Tables.pdf
